# Supplementary material for: Influence of Solvent and Substrate on Hydrophobicity of PLA Films
Source: Polymers (Basel). 2021 Dec 8;13(24):4289. doi: 10.3390/polym13244289 (PMC8707572; doi:10.3390/polym13244289)
Supplement: Supplementary file 1 [file polymers-13-04289-s001.zip]

Archive with 1 entries (1 files):
- polymers-1494153-supplementary.pdf
